# Supplementary material for: Effects of Aerobic Exercise on Blood Lipids in People with Overweight or Obesity: A Systematic Review and Meta-Analysis of Randomized Controlled Trials
Source: Life (Basel). 2025 Jan 24;15(2):166. doi: 10.3390/life15020166 (PMC11856645; doi:10.3390/life15020166)
Supplement: Supplementary file 1 [file life-15-00166-s001.zip]

Archive with 1 entries (1 files):
- life-3420735-supplementary.pdf
